# Supplementary material for: Comprehensive data on the mechanical properties and biodegradation profile of polylactide composites developed for hard tissue repairs
Source: Data Brief. 2020 Aug 1;32:106107. doi: 10.1016/j.dib.2020.106107 (PMC7426527; doi:10.1016/j.dib.2020.106107)
Supplement: Supplementary file 1 [file mmc1.xml]

<?xml version="1.0" encoding="utf-8" standalone="no"?>
<data>
  <datasets>
    <author>abraham.aworinde@covenantuniversity.edu.ng</author>
    <type>0</type>
    <dataset>
      <value>6</value>
      <reason>Other (please explain)</reason>
      <comments>I have submitted my raw data as a supplementary data file along with my manuscript</comments>
    </dataset>
  </datasets>
</data>
